# Supplementary material for: A Highly Efficient Agrobacterium rhizogenes-Mediated Hairy Root Transformation Method of Idesia polycarpa and the Generation of Transgenic Plants
Source: Plants (Basel). 2024 Jun 28;13(13):1791. doi: 10.3390/plants13131791 (PMC11244318; doi:10.3390/plants13131791)
Supplement: Supplementary file 1 [file plants-13-01791-s001.zip]

Archive with 1 entries (1 files):
- plants-3021241-supplementary.pdf
